# Supplementary material for: Fusion peptide is superior to co-expressing subunits for arming oncolytic herpes virus with interleukin 12
Source: Commun Med (Lond). 2023 Mar 25;3:40. doi: 10.1038/s43856-023-00270-4 (PMC10039936; doi:10.1038/s43856-023-00270-4)
Supplement: Supplementary file 1 — Supplementary Data 1 [file 43856_2023_270_MOESM1_ESM.xlsx]

## Sheet: Figure 2a
	Figure 2a
	Virus	Virus yields (pfu)
	G47∆	18000000	22000000
	T-01	6600000	8600000
	T-mfIL12#1	6800000	8200000
	T-mfIL12#2	5400000	6800000
	T-mfIL12#3	5600000	7000000
	T-mfIL12#4	6200000	8200000
	T-mIL12-IRES#1	4600000	7200000
	T-mIL12-IRES#2	4900000	7700000
	T-mIL12-IRES#3	6800000	9600000
	T-mIL12-IRES#4	6000000	9200000

## Sheet: Figure 2b
	Figure 2b
	Virus	IL-12 (ng/mL)
	G47∆	0	0
	T-01	0	0
	T-mfIL12#1	9.7	10.3
	T-mfIL12#2	9.6	10.2
	T-mfIL12#3	9.9	10.5
	T-mfIL12#4	9.4	10
	T-mIL12-IRES#1	1.8	2.2
	T-mIL12-IRES#2	1.3	1.7
	T-mIL12-IRES#3	1.2	1.6
	T-mIL12-IRES#4	0.8	1

## Sheet: Figure 2c
	Figure 2c
	Virus	Before	6 hours	24 hours	48 hours
	G47∆	857	229	207000	3860000
		737	234	486000	7290000
	T-01	263	57.1	12900	229000
		331	62.9	5710	386000
	T-mfIL12	354	74.3	216000	1100000
		291	103	0	371000
	T-mIL12-IRES	491	126	44300	471000
		383	183	31400	543000

## Sheet: Figure 2d
	Figure 2d
	Virus	Cell line	IL-12 (ng/mL)
	T-mfIL12	Neuro2A	95.3	99.3
	T-mIL12-IRES	Neuro2A	6.8	8.2
	T-mfIL12	Pr14-2	56.2	62.2
	T-mIL12-IRES	Pr14-2	15.7	17.7
	T-mfIL12	TRAMP-C2	12	13.4
	T-mIL12-IRES	TRAMP-C2	3.4	3.6
