# Supplementary material for: Fusion peptide is superior to co-expressing subunits for arming oncolytic herpes virus with interleukin 12
Source: Commun Med (Lond). 2023 Mar 25;3:40. doi: 10.1038/s43856-023-00270-4 (PMC10039936; doi:10.1038/s43856-023-00270-4)
Supplement: Supplementary file 2 — Supplementary Data 2 [file 43856_2023_270_MOESM2_ESM.xlsx]

## Sheet: Supple Fig.2
	Supplementary Figure 2
		ng/mL
	rIL12	16.33	20.28
	T-mfIL12	3.77	3.2
	T-mIL12-IRES	2.59	1.71
	medium	0	0
