# Supplementary material for: Fusion peptide is superior to co-expressing subunits for arming oncolytic herpes virus with interleukin 12
Source: Commun Med (Lond). 2023 Mar 25;3:40. doi: 10.1038/s43856-023-00270-4 (PMC10039936; doi:10.1038/s43856-023-00270-4)
Supplement: Supplementary file 3 — Supplementary Data 3 [file 43856_2023_270_MOESM3_ESM.xlsx]

## Sheet: Fig 3 Neuro2a
	Neuro2a
	Virus	MOI	0 hour			24 hour			48 hour			72 hour
	mock		334200	334200	300300	838400	847700	834100	1819600	1750100	1672700	2503500	2342700	2312400
	T-01	0.1	313200	30760	290000	704200	626400	724400	1263400	1285000	1158400	1068600	964000	1030100
	T-mfIL12	0.1	322000	300860	284900	601500	665900	695500	1293600	1132600	1153400	982300	982500	1097900
	T-mIL12-IRES	0.1	312600	308800	288500	617400	653200	767000	1256700	1252300	1176500	1137500	1052800	1305000
	T-01	1	313200	307600	319700	514000	568200	551900	609900	547300	690800	546100	402800	551100
	T-mfIL12	1	334000	301200	305300	507400	537600	509300	635600	559300	695400	548000	444300	409900
	T-mIL12-IRES	1	298300	305800	337000	497500	543900	503000	575500	601500	676400	415200	394100	481300

## Sheet: Fig 3 Pr14
	Pr14-2
	Virus	MOI	0 hour			24 hour			48 hour			72 hour
	mock		315200	294100	310500	752400	786200	762900	1006600	997300	1009200	1891200	1872500	1754700
	T-01	0.1	305400	300800	313600	631900	648700	625100	812700	849400	838800	1449000	1509000	1511900
	T-mfIL12	0.1	316100	302800	300900	636600	615500	669700	839700	876300	800000	1559900	1418300	1535900
	T-mIL12-IRES	0.1	317700	305200	296900	629300	630400	639100	875400	870300	740100	1539700	1583900	1362900
	T-01	1	304300	306500	309000	329200	333100	329700	360800	354800	414600	544200	563600	531200
	T-mfIL12	1	319400	310500	289900	324400	338600	331300	406300	412800	410200	570900	560800	590100
	T-mIL12-IRES	1	301900	309800	308100	377700	310400	313100	405200	419200	377800	570700	548100	553300

## Sheet: Fig 3 TRAMP-C2
	TRAMP-C2
	Virus	MOI	0 hour			24 hour			48 hour			72 hour
	mock		322600	303200	298300	800800	825300	835600	1749300	1818000	1780600	2288000	2257000	2249400
	T-01	0.1	308200	288700	317200	410600	395200	370900	756100	883400	633400	898500	826300	897800
	T-mfIL12	0.1	312200	300800	322100	362800	323700	472900	714000	768200	779900	982300	982500	617100
	T-mIL12-IRES	0.1	295800	302400	325000	151740	155320	182800	786500	705200	727700	875500	901500	838900
	T-01	1	285600	324300	304000	189300	193200	284600	179900	177300	204300	137800	128600	141300
	T-mfIL12	1	311800	296500	325200	201900	253700	238600	210500	194100	183700	133500	122300	145100
	T-mIL12-IRES	1	307800	320400	292400	226500	199300	221600	182300	186500	166000	125900	118300	129500
