# Supplementary material for: Fusion peptide is superior to co-expressing subunits for arming oncolytic herpes virus with interleukin 12
Source: Commun Med (Lond). 2023 Mar 25;3:40. doi: 10.1038/s43856-023-00270-4 (PMC10039936; doi:10.1038/s43856-023-00270-4)
Supplement: Supplementary file 4 — Supplementary Data 4 [file 43856_2023_270_MOESM4_ESM.xlsx]

## Sheet: Figure 4a
	Figure 4a
	mock
	No	Day 0	Day 3	Day 7	Day 10	Day 14	Day 17	Day 21	Day 25
	1	48	125	230	417	701	1225	2016	3168
	2	48	108	248	556	967	1512	2170	2599
	3	48	116	205	492	1092	1569	2104	3402
	4	48	105	169	404	756	1134	1560	2621
	5	55	81	116	224	405	688	1073	1711
	6	28	94	203	371	594	1001	1448	2360
	T-01
	No	Day 0	Day 3	Day 7	Day 10	Day 14	Day 17	Day 21	Day 25	Day 28
	1	38	3	860	70	108	220	455	810	1755
	2	30	27	24	50	90	225	441	701	1045
	3	30	53	27	59	105	146	182	374	700
	4	30	30	53	189	357	489	605	910	1710
	5	41	34	54	70	105	120	175	288	490
	6	34	68	61	158	270	420	585	949	1728
	T-mfIL12
	No	Day 0	Day 3	Day 7	Day 10	Day 14	Day 17	Day 21	Day 25	Day 28
	1	44	66	98	98	98	114	144	284	491
	2	39	60	98	83	56	83	124	189	260
	3	35	30	30	50	75	106	135	189	260
	4	60	74	73	84	73	105	158	252	340
	5	50	48	45	60	73	97	105	130	158
	6	30	33	47	53	53	98	147	207	280
	T-mIL12-IRES
	No	Day 0	Day 3	Day 7	Day 10	Day 14	Day 17	Day 21	Day 25	Day 28
	1	41	38	30	44	60	134	252	569	1078
	2	67	63	63	74	70	87	105	266	168
	3	38	30	24	55	105	105	114	131	165
	4	60	55	48	98	196	312	441	668	930
	5	50	112	180	210	354	594	858	924	1063
	6	30	68	84	126	193	306	429	501	720

## Sheet: Figure 4b
	Figure 4b
	treated side									untreated side
	mock									mock
	No	Day 0	Day 3	Day 5	Day 7	Day 9	Day 11			No	Day 0	Day 3	Day 5	Day 7	Day 9	Day 11
	1	98	374	675	1114	1662	2113			1	160	611	746	1411	1796	2467
	2	54	110	138	202	256	528			2	24	79	154	231	427	720
	3	58	105	309	523	833	1151			3	99	433	624	1176	1520	1929
	4	41	141	270	459	947	1360			4	38	128	290	492	1011	1293
	5	28	45	106	116	176	340			5	50	126	242	413	785	1252
	6	27	41	135	260	411	832			6	90	226	536	870	1454	2145
	7	49	139	322	464	912	1283			7	49	181	315	543	896	1482
	8	47	223	455	598	1148	1530			8	35	173	365	619	1024	1528
	9	78	700	429	680	1116	1360			9	33	299	270	515	956	1173
	T-01									T-01
	No	Day 0	Day 3	Day 5	Day 7	Day 9	Day 11			No	Day 0	Day 3	Day 5	Day 7	Day 9	Day 11
	1	72	274	507	784	1492	1933			1	63	248	503	922	1258	1661
	2	85	112	63	60	61	66			2	84	170	220	284	406	630
	3	25	91	143	225	330	557			3	54	259	557	801	1350	1898
	4	34	84	191	249	429	609			4	53	220	506	725	1354	1796
	5	60	150	231	274	429	585			5	65	240	459	720	1211	1796
	6	110	198	297	349	683	947			6	74	238	392	447	797	1148
	7	57	87	120	188	191	598			7	33	79	162	270	433	863
	8	37	99	135	143	217	410			8	47	152	362	683	810	1383
	9	27	158	162	302	467	756			9	41	170	314	515	864	1225
	T-mfIL12									T-mfIL12
	No	Day 0	Day 3	Day 5	Day 7	Day 9	Day 11	Day 13		No	Day 0	Day 3	Day 5	Day 7	Day 9	Day 11	Day 13
	1	44	54	26	10	12	0	0		1	91	242	293	340	506	891	1252
	2	70	53	126	181	222	257	375		2	54	191	345	608	889	1494	1234
	3	84	58	41	27	25	0	0		3	72	110	127	91	68	48	27
	4	90	95	88	41	12	0	0		4	45	63	45	20	12	0	0
	5	58	77	61	41	18	0	0		5	78	135	169	120	72	58	50
	6	42	53	25	28	10	7.5	0		6	88	149	231	374	447	655	1104
	7	41	20	12	10	6	0	0		7	159	204	286	175	186	276	403
	8	72	113	170	160	183	329	100		8	49	101	272	371	588	1114	445
	9	54	165	1770	237	273	336	100		9	41	80	311	378	564	1186	1000
	10	62	158	146	191	234	365	0		10	45	88	113	110	188	340	750
	11	53	45	22	25	0	0	0		11	54	41	28	28	20	12	41
	12	38	28	25	28	23	15	14		12	63	124	203	209	256	325	503
	T-mIL12-IRES									T-mIL12-IRES
	No	Day 0	Day 3	Day 5	Day 7	Day 9	Day 11	Day 13		No	Day 0	Day 3	Day 5	Day 7	Day 9	Day 11	Day 13
	1	54	74	87	57	84	134	230		1	95	169	205	315	561	683	1227
	2	48	45	15	7	0	0	0		2	28	72	99	66	62	66	149
	3	110	234	342	429	505	843	1337		3	62	153	285	633	868	1409	2349
	4	28	112	230	338	413	829	1268		4	25	105	222	532	576	1163	1943
	5	78	144	104	54	28	11	0		5	74	167	214	197	286	366	771
	6	62	134	150	98	81	39	30		6	50	96	95	78	78	63	51
	7	63	54	27	8	0	0	0		7	112	169	192	171	216	322	657
	8	28	67	87	77	117	180	223		8	69	230	441	812	1120	1839	2255
	9	44	83	105	154	66	166	231		9	31	142	200	314	496	806	1326
	10	29	63	102	134	110	158	311		10	60	264	427	720	780	1252	1980
	11	33	163	181	287	330	500	631		11	48	242	312	544	771	1103	1271
	12	68	58	34	9	0	0	0		12	54	75	58	77	91	112	132

## Sheet: Figure 4c
	Figure 4c
	treated side								untreated side
	mock								mock
	No	Day 0	Day 3	Day 7	Day 10	Day 14			No	Day 0	Day 3	Day 7	Day 10	Day 14
	1	48	124	568	1128	2394			1	43	159	741	1428	2552
	2	59	163	663	1530	2861			2	49	48	357	812	1562
	3	45	112	625	1237	2205			3	42	92	326	608	1518
	4	59	177	662	1297	2409			4	47	66	169	344	733
	5	73	230	639	1125	3009			5	64	104	368	673	1472
	6	57	175	819	1405	2397			6	46	133	551	1139	2614
	7	46	106	519	787	2059			7	36	61	263	426	1259
	8	52	160	567	1353	2220			8	42	102	472	895	1751
	9	50	126	552	1060	2555			9	37	63	116	186	578
	10	46	64	380	905	1757			10	34	73	365	818	1884
	T-01								T-01
	No	Day 0	Day 3	Day 7	Day 10	Day 14			No	Day 0	Day 3	Day 7	Day 10	Day 14
	1	41	58	61	94	323			1	36	84	381	847	1830
	2	60	65	240	534	1097			2	62	103	338	824	1731
	3	46	51	30	28	64			3	43	92	437	997	2274
	4	48	54	66	97	516			4	46	62	178	265	1151
	5	39	55	77	99	180			5	43	60	220	508	1611
	6	54	347	588	1230	1929			6	39	142	549	1296	2734
	7	37	75	106	250	979			7	45	100	420	779	2358
	8	44	61	251	468	1045			8	55	46	119	294	1065
	9	32	63	187	321	1067			9	48	105	608	1197	6401
	10	65	200	643	1173	2803			10	45	45	147	482	1241
	T-mfIL12								T-mfIL12
	No	Day 0	Day 3	Day 7	Day 10	Day 14			No	Day 0	Day 3	Day 7	Day 10	Day 14
	1	48	110	326	770	2082			1	61	51	78	172	786
	2	35	61	106	160	377			2	33	69	279	424	1369
	3	39	52	68	168	362			3	36	72	292	471	1464
	4	49	44	64	65	314			4	44	81	374	794	2505
	5	55	110	309	664	1479			5	49	141	629	1185	2825
	6	51	205	695	1156	3186			6	52	95	398	1203	1829
	7	47	71	107	162	548			7	49	211	581	1426	2906
	8	43	43	202	328	1083			8	43	87	523	1232	2984
	9	56	66	235	307	921			9	55	73	358	910	2598
	10	56	93	292	526	1388			10	50	76	203	477	1362
	T-mIL12-IRES								T-mIL12-IRES
	No	Day 0	Day 3	Day 7	Day 10				No	Day 0	Day 3	Day 7	Day 10
	1	44	24	37	35				1	42	108	565	1190
	2	40	76	106	177				2	41	43	155	479
	3	46	38	54	136				3	42	60	242	426
	4	54	189	700	1192				4	36	109	675	1206
	5	55	104	384	690				5	42	85	468	1074
	6	48	29	31	37				6	47	59	229	436
	7	48	49	41	50				7	46	87	413	1403
	8	40	66	207	479				8	36	30	113	241
	9	42	40	97	243				9	31	74	256	293
	10	41	34	55	196				10	43	251	842	1441

## Sheet: Figure 4d
	Figure 4e
	mock				T-01				T-mfIL12				T-mIL12-IRES
	No	Time (days)	Death=1 Survival=0		No	Time (days)	Death=1 Survival=0		No	Time (days)	Death=1 Survival=0		No	Time (days)	Death=1 Survival=0
	#1	15	1		#1	15	1		#1	15	1		#1	19	1
	#2	15	1		#2	15	1		#2	15	1		#2	19	1
	#3	15	1		#3	17	1		#3	21	1		#3	23	1
	#4	17	1		#4	19	1		#4	21	1		#4	23	1
	#5	17	1		#5	19	1		#5	23	1		#5	23	1
	#6	17	1		#6	19	1		#6	23	1		#6	23	1
	#7	19	1		#7	19	1		#7	23	1		#7	25	1
					#8	23	1		#8	23	1		#8	25	1
									#9	27	1		#10	27	1
									#10	60	0		#10	29	1
									#11	60	0		#11	31	1

## Sheet: Figure 4e
	Figure 4e
	mock				T-01				T-mfIL12				T-mIL12-IRES
	No	Time (days)	Death=1 Survival=0		No	Time (days)	Death=1 Survival=0		No	Time (days)	Death=1 Survival=0		No	Time (days)	Death=1 Survival=0
	#1	13	1		#1	13	1		#1	15	1		#1	13	1
	#2	13	1		#2	13	1		#2	15	1		#2	13	1
	#3	13	1		#3	13	1		#3	15	1		#3	13	1
	#4	15	1		#4	13	1		#4	17	1		#4	15	1
	#5	15	1		#5	15	1		#5	17	1		#5	17	1
	#6	15	1		#6	17	1		#6	19	1		#6	17	1
	#7	15	1		#7	17	1		#7	19	1		#7	19	1
	#8	17	1		#8	19	1		#8	21	1		#8	21	1
	#9	19	1		#9	19	1		#9	27	1		#10	23	1
									#10	35	1		#10	23	1
									#11	35	1		#11	25	1
									#12	55	1		#12	29	1
