# Supplementary material for: Fusion peptide is superior to co-expressing subunits for arming oncolytic herpes virus with interleukin 12
Source: Commun Med (Lond). 2023 Mar 25;3:40. doi: 10.1038/s43856-023-00270-4 (PMC10039936; doi:10.1038/s43856-023-00270-4)
Supplement: Supplementary file 5 — Supplementary Data 5 [file 43856_2023_270_MOESM5_ESM.xlsx]

## Sheet: Figure 5b
	Figure 5b
	IL-12
	Tumor						Serum
	Virus	Day 1	Day 3	Day 6			Virus	Day 1	Day 3	Day 6
	T-01	0	0	0			T-01	0	0	0
	T-01	0	0	15.7			T-01	0	0	8.7
	T-01	0	0	10.6			T-01	0	0	7
	T-mfIL12	1138	167.3	133.2			T-mfIL12	31.9	7.7	0
	T-mfIL12	4045	619.2	64.4			T-mfIL12	74.7	0	0
	T-mfIL12	2580	436.6	273.1			T-mfIL12	37.7	7.8	0
	T-mIL12-IRES	200.8	77.3	37			T-mIL12-IRES	9.9	0	0
	T-mIL12-IRES	353.9	8.1	0			T-mIL12-IRES	25.2	0	0
	T-mIL12-IRES	129.1	0	0			T-mIL12-IRES	10.6	0	0
	mock	0	0	0			mock	0	0	0
	mock	0	0	0			mock	0	0	0
	mock	0	0	0			mock	0	0	0
	IFNγ
	Tumor						Serum
	Virus	Day 1	Day 3	Day 6			Virus	Day 1	Day 3	Day 6
	T-01	68.5	292.2	48.8			T-01	0	0	0
	T-01	90.8	874.4	126.4			T-01	0	0	0
	T-01	63.5	938.2	59.9			T-01	0	0	0
	T-mfIL12	728.3	409.8	604.8			T-mfIL12	153.35	0	33.8
	T-mfIL12	365.7	2036.5	524.6			T-mfIL12	252.9	31	0
	T-mfIL12	446.5	2514.9	4274.3			T-mfIL12	115.1	26.3	0
	T-mIL12-IRES	43.3	1477.1	1388.2			T-mIL12-IRES	42	27.5	0
	T-mIL12-IRES	227.3	422.6	143.4			T-mIL12-IRES	94.7	0	33.8
	T-mIL12-IRES	188.8	1408	87.7			T-mIL12-IRES	37.8	0	0
	mock	29	67.5	164.7			mock	0	0	0
	mock	36.7	137.7	169.4			mock	0	0	0
	mock	40.2	180.9	72.6			mock	0	0	0

## Sheet: Figure 5c, Supple Fig.4
	Figure 5c	Supplementary Figure 4
	IFNγ
	Virus	IFNγ+ cells in Neuro2a			IFNγ+ cells in Sal/I
	T-01 No.1	13	28	22	21	21	21
	T-01 No.2	36	40	56	15	36	23
	T-01 No.3	36	26	62	42	44	37
	T-mfIL12 No.1	189	140	141	43	37	42
	T-mfIL12 No.2	203	165	213	36	33	33
	T-mfIL12 No.3	123	119	158	64	86	74
	T-mIL12-IRES No.1	9	16	6	13	21	11
	T-mIL12-IRES No.2	23	19	17	14	12	16
	T-mIL12-IRES No.3	34	40	38	8	29	47
	mock No.1	8	7	7	7	4	4
	mock No.2	9	9	6	1	5	8
	mock No.3	40	33	28	24	40	10

## Sheet: Figure 5c, Supple Fig.5
	Figure 5c	Supplementary Figure 5
	IL-4
	Virus	IL-4+ cells in Neuro2a			IL-4+ cells in Sal/I
	T-01 No.1	67	51	376	177	83	91
	T-01 No.2	403	89	394	78	47	100
	T-01 No.3	359	367	344	127	54	107
	T-mfIL12 No.1	324	71	52	84	95	84
	T-mfIL12 No.2	239	239	277	65	210	65
	T-mfIL12 No.3	148	285	273	68	127	84
	T-mIL12-IRES No.1	259	301	52	43	297	147
	T-mIL12-IRES No.2	195	210	234	89	62	107
	T-mIL12-IRES No.3	44	246	73	25	156	47
	mock No.1	23	22	21	22	17	25
	mock No.2	32	31	40	53	22	51
	mock No.3	36	44	41	28	48	33
