# Supplementary material for: Fusion peptide is superior to co-expressing subunits for arming oncolytic herpes virus with interleukin 12
Source: Commun Med (Lond). 2023 Mar 25;3:40. doi: 10.1038/s43856-023-00270-4 (PMC10039936; doi:10.1038/s43856-023-00270-4)
Supplement: Supplementary file 6 — Supplementary Data 6 [file 43856_2023_270_MOESM6_ESM.xlsx]

## Sheet: Figure 6a
	Figure 6a
	treated side								untreated side
	mock								mock
	No	Day 0	Day 4	Day 7	Day 11				No	Day 0	Day 4	Day 7	Day 11
	1	107	118	379	641				1	81	191	146	1509
	2	142	201	333	1054				2	91	176	363	910
	3	77	129	209	1176				3	67	144	275	1169
	4	102	279	574	2398				4	87	82	78	821
	5	84	113	207	1263				5	76	162	422	1348
	6	104	189	442	1382				6	87	224	509	1639
	7	80	189	304	1470				7	68	66	98	625
	8	82	524	567	2009				8	97	113	87	321
	9	88	153	263	1115				9	77	112	100	694
	10	102	111	143	778				10	89	140	475	1615
	rIL-12								rIL-12
	No	Day 0	Day 4	Day 7	Day 11	Day 15			No	Day 0	Day 4	Day 7	Day 11	Day 15
	1	80	112	100	336	647			1	63	79	128	756	1842
	2	41	117	67	42	32			2	35	77	85	128	138
	3	70	132	301	904	1995			3	66	119	107	584	1642
	4	83	118	257	628	1131			4	68	117	161	525	1005
	5	37	119	100	74	63			5	48	86	129	447	376
	6	60	135	85	55	48			6	80	122	310	1128	870
	7	76	147	122	109	67			7	81	92	125	822	1245
	8	62	130	92	83	55			8	65	118	196	518	151
	9	48	148	141	113	103			9	64	220	282	673	589
	10	56	231	358	309	843			10	55	199	341	1234	2506
	T-01								T-01
	No	34	Day 4	Day 7	Day 15				No	Day 0	Day 4	Day 7	Day 11
	1	34	125	86	26				1	31	125	179	163
	2	67	127	67	38				2	68	172	188	353
	3	96	280	506	1665				3	83	129	191	1110
	4	35	62	42	13				4	34	84	105	121
	5	41	11	44	26				5	34	105	97	148
	6	74	121	84	101				6	74	118	106	614
	7	91	109	87	109				7	69	120	197	626
	8	90	125	128	513				8	84	187	371	1604
	9	72	104	95	82				9	49	177	159	387
	10	50	187	181	231				10	42	145	183	413
	T-01 + rIL12								T-01 + rIL12
	No	Day 0	Day 4	Day 7	Day 11	Day 15	Day 19		No	Day 0	Day 4	Day 7	Day 11	Day 15	Day 19
	1	74	88	146	268	350	549		1	52	88	114	731	1433	2860
	2	68	160	53	50	50	67		2	73	160	151	560	1088	2771
	3	44	88	76	85	92	52		3	36	88	81	113	143	471
	4	70	133	76	140	46	25		4	20	133	183	366	194	442
	5	36	31	113	107	115	61		5	43	31	32	26	19	4
	6	89	129	85	56	22	6		6	62	129	204	405	257	233
	7	84	82	144	160	113	97		7	55	82	58	57	31	23
	8	105	96	113	116	47	30		8	73	96	152	405	230	240
	9	102	213	96	109	58	29		9	45	213	280	641	1142	426
	10	49	81	76	24	16	0		10	53	81	27	15	7	0
	T-mfIL12								T-mfIL12
	No	Day 0	Day 4	Day 7	Day 11	Day 15	Day 19		No	Day 0	Day 4	Day 7	Day 11	Day 15	Day 19
	1	52	98	50	31	16	16		1	40	95	44	18	30	72
	2	112	226	118	138	303	872		2	59	92	41	87	163	626
	3	31	136	144	140	77	56		3	53	99	89	57	33	20
	4	77	290	100	58	19	0		4	40	197	74	77	25	166
	5	42	57	116	104	31	10		5	48	52	31	18	14	4
	6	58	127	185	61	60	81		6	77	245	62	260	41	27
	7	91	107	58	68	32	15		7	60	100	104	286	397	837
	8	25	69	47	27	23	8		8	24	74	61	58	31	7
	9	62	247	138	182	81	114		9	49	131	180	601	1100	2237
	10	72	141	113	260	294	724		10	69	78	64	351	722	1695

## Sheet: Figure 6b
	Figure 6b
	treated side										untreated side
	mock										mock
	No	Day 0	Day 4	Day 7	Day 10						No	Day 0	Day 4	Day 7	Day 10
	1	46	130	502	886						1	38	114	139	531
	2	43	133	540	743						2	41	143	496	893
	3	64	224	426	883						3	48	65	186	504
	4	44	232	544	982						4	42	241	584	1310
	5	41	199	344	694						5	37	62	240	146
	6	46	20	7	2						6	46	137	111	195
	7	54	191	338	349						7	57	111	147	244
	8	47	253	382	1051						8	43	102	260	396
	9	56	2225	502	1137						9	48	283	576	974
	10	59	252	630	1469						10	54	118	437	854
	rIL-12										rIL-12
	No	Day 0	Day 4	Day 7	Day 10	Day 14					No	Day 0	Day 4	Day 7	Day 10	Day 14
	1	52	164	288	676	1096					1	35	96	126	386	767
	2	60	111	121	39	23					2	35	62	40	39	39
	3	56	127	120	35	0					3	32	17	0	0	0
	4	35	60	39	27	6					4	22	32	13	5	4
	5	45	62	20	5	0					5	40	88	221	285	615
	6	52	208	384	586	930					6	45	106	339	900	1931
	7	36	112	168	422	554					7	32	117	116	1017	2384
	8	46	167	270	517	0					8	40	107	364	831	416
	9	47	79	33	7	0					9	34	40	9	4	0
	10	34	34	14	12	0					10	21	44	60	44	15
	T-01										T-01
	No	Day 0	Day 4	Day 7	Day 10	Day 14					No	Day 0	Day 4	Day 7	Day 10	Day 14
	1	40	30	20	7	3					1	29	63	115	133	408
	2	33	29	19	5	3					2	44	60	45	5	0
	3	49	141	227	537	714					3	41	75	166	740	1750
	4	36	72	29	11	3					4	40	84	62	28	3
	5	48	40	16	4	0					5	47	88	77	58	85
	6	28	29	20	10	9					6	34	23	8	0	0
	7	34	36	24	6	0					7	34	48	52	30	6
	8	37	55	39	17	0					8	37	49	52	163	567
	9	40	148	211	364	624					9	26	130	313	647	1632
	10	53	176	297	758	1618					10	32	21	25	40	319
	T-01 + rIL12										T-01 + rIL12
	No	Day 0	Day 4	Day 7	Day 10	Day 14	Day 17	Day 20	Day 24		No	Day 0	Day 4	Day 7	Day 10	Day 14	Day 17	Day 20
	1	40	44	26	6	0	0	0	0		1	29	34	23	5	0	0	0
	2	53	133	88	23	0	0	0	0		2	37	120	161	271	391	381	1652
	3	46	79	37	14	2	0	0	0		3	34	50	59	38	10	0	0
	4	41	46	18	5	0	0	0	0		4	25	28	11	0	0	0	0
	5	25	39	26	8	2	4	0	0		5	27	29	30	10	0	0	0
	6	46	72	69	24	11	5	0	0		6	23	38	31	17	4	0	0
	7	34	35	3	19	7	9	2	4		7	26	41	24	9	3	0	0
	8	22	23	113	0	0	0	0	0		8	41	35	8	3	0	0	0
	9	36	57	0	8	0	0	0	0		9	21	38	14	4	0	0	0
	10	35	87	69	28	11	7	2	3		10	23	41	28	19	8	6	0
	T-mfIL12										T-mfIL12
	No	Day 0	Day 4	Day 7	Day 10	Day 14	Day 17	Day 20	Day 24		No	Day 0	Day 4	Day 7	Day 10	Day 14	Day 17	Day 20	Day 24
	1	40	44	26	6	0	0	0	0		1	28	73	41	31	28	28	38	343
	2	53	133	88	23	0	0	0	0		2	39	63	64	49	177	177	499	1780
	3	46	79	37	14	2	0	0	0		3	29	64	28	4	0	0	0	0
	4	41	46	18	5	0	0	0	0		4	40	39	14	7	0	0	0	0
	5	25	39	26	8	2	4	0	0		5	38	14	0	0	0	0	0	0
	6	46	72	58	24	11	5	0	0		6	32	30	7	0	0	0	0	0
	7	34	25	23	19	7	9	2	40		7	24	35	25	7	5	0	0	61
	8	22	23	8	0	0	0	0	0		8	32	51	43	17	2	4	4	0
	9	35	57	25	8	0	0	0	0		9	32	73	139	150	283	348	579	1546
	10	35	87	69	28	11	7	2	3		10	26	35	28	7	5	4	2	5

## Sheet: Figure 6c
	Figure 6c
	treated side										untreated side
	mock										mock
	No	Day 0	Day 4	Day 7	Day 10						No	Day 0	Day 4	Day 7	Day 10
	1	46	130	502	886						1	38	114	139	531
	2	43	133	540	743						2	41	143	496	893
	3	64	224	426	883						3	48	65	186	504
	4	44	232	544	982						4	42	241	584	1310
	5	41	199	344	694						5	37	62	240	146
	6	46	20	7	2						6	46	137	111	195
	7	54	191	338	349						7	57	111	147	244
	8	47	253	382	1051						8	43	102	260	396
	9	56	2225	502	1137						9	48	283	576	974
	10	59	252	630	1469						10	54	118	437	854
	rIL-12										rIL-12
	No	Day 0	Day 4	Day 7	Day 10	Day 14					No	Day 0	Day 4	Day 7	Day 10	Day 14
	1	62	284	531	1172	2511					1	38	50	44	153	524
	2	36	72	48	29	19					2	36	47	22	12	3
	3	75	231	304	385	892					3	41	57	25	8	16
	4	84	263	420	918	806					4	26	26	9	0	0
	5	48	159	191	263	549					5	41	93	83	293	931
	6	27	92	81	141	261					6	28	67	26	31	107
	7	28	27	20	27	111					7	28	76	103	315	1098
	8	44	121	258	530	1633					8	28	96	292	744	1984
	9	53	89	83	108	274					9	38	55	34	33	19
	10	26	38	31	19	9					10	21	50	13	6	2
	T-01										T-01
	No	Day 0	Day 4	Day 7	Day 10	Day 14					No	Day 0	Day 4	Day 7	Day 10	Day 14
	1	40	30	20	7	3					1	29	63	115	133	408
	2	33	29	19	5	3					2	44	60	45	5	0
	3	49	141	227	537	714					3	41	75	166	740	1750
	4	36	72	29	11	3					4	40	84	62	28	3
	5	48	40	16	4	0					5	47	88	77	58	85
	6	28	29	20	10	9					6	34	23	8	0	0
	7	34	36	24	6	0					7	34	48	52	30	6
	8	37	55	39	17	0					8	37	49	52	163	567
	9	40	148	211	364	624					9	26	130	313	647	1632
	10	53	176	297	758	1618					10	32	21	25	40	319
	T-01 + rIL12										T-01 + rIL12
	No	Day 0	Day 4	Day 7	Day 10	Day 14					No	Day 0	Day 4	Day 7	Day 10	Day 14
	1	50	114	101	70	49					1	27	86	135	137	244
	2	70	172	457	651	1600					2	28	49	71	296	754
	3	34	84	125	130	134					3	46	74	138	173	489
	4	37	64	22	13	0					4	41	32	43	51	46
	5	45	109	161	264	704					5	25	32	11	10	4
	6	48	78	50	60	35					6	46	155	311	533	1356
	7	33	27	13	9	3					7	34	22	26	10	6
	8	34	35	13	3	0					8	22	30	15	3	0
	9	53	222	256	661	1499					9	36	31	14	6	0
	10	26	59	40	11	0					10	35	46	16	4	0
	T-mfIL12										T-mfIL12
	No	Day 0	Day 4	Day 7	Day 10	Day 14	Day 17	Day 20	Day 24		No	Day 0	Day 4	Day 7	Day 10	Day 14	Day 17	Day 20	Day 24
	1	40	44	26	6	0	0	0	0		1	28	73	41	31	28	28	38	343
	2	53	133	88	23	0	0	0	0		2	39	63	64	49	177	177	499	1780
	3	46	79	37	14	2	0	0	0		3	29	64	28	4	0	0	0	0
	4	41	46	18	5	0	0	0	0		4	40	39	14	7	0	0	0	0
	5	25	39	26	8	2	4	0	0		5	38	14	0	0	0	0	0	0
	6	46	72	58	24	11	5	0	0		6	32	30	7	0	0	0	0	0
	7	34	25	23	19	7	9	2	40		7	24	35	25	7	5	0	0	61
	8	22	23	8	0	0	0	0	0		8	32	51	43	17	2	4	4	0
	9	35	57	25	8	0	0	0	0		9	32	73	139	150	283	348	579	1546
	10	35	87	69	28	11	7	2	3		10	26	35	28	7	5	4	2	5
